# Supplementary material for: Natural Language Processing of Unstructured Healthcare Data for Predicting Heart Failure in Individuals with Type 2 Diabetes
Source: J Clin Med. 2026 Apr 25;15(9):3287. doi: 10.3390/jcm15093287 (PMC13164468; doi:10.3390/jcm15093287)
Supplement: Supplementary file 1 [file jcm-15-03287-s001.zip]

Archive with 1 entries (1 files):
- jcm-4226393-supplementary.pdf
